# Supplementary material for: Socioeconomic Variation in Emotional, Cognitive, and Behavioural Engagement with the Climate Crisis in England: Perspectives for Education
Source: Behav Sci (Basel). 2025 Mar 23;15(4):407. doi: 10.3390/bs15040407 (PMC12024268; doi:10.3390/bs15040407)
Supplement: Supplementary file 1 [file behavsci-15-00407-s001.zip]

Archive with 1 entries (1 files):
- behavsci-3509364-supplementary.pdf
